# Supplementary material for: Ethnic Differences in Preferences for Lifestyle Intervention among Women after Childbirth: A Multi-Methods Study in Australia
Source: Nutrients. 2023 Jan 16;15(2):472. doi: 10.3390/nu15020472 (PMC9862492; doi:10.3390/nu15020472)
Supplement: Supplementary file 1 [file nutrients-15-00472-s001.zip]

Archive with 6 entries (6 files):
- Supplementary materials/Supplementary File S1.pdf
- Supplementary materials/Supplementary File S2.pdf
- Supplementary materials/Table S1.pdf
- Supplementary materials/Table S2.pdf
- Supplementary materials/Table S3.pdf
- Supplementary materials/Table S4.pdf
